# Supplementary material for: Development of Novel Monoclonal Antibodies to Wheat Alpha-Amylases Associated with Grain Quality Problems That Are Increasing with Climate Change
Source: Plants (Basel). 2023 Nov 8;12(22):3798. doi: 10.3390/plants12223798 (PMC10675223; doi:10.3390/plants12223798)
Supplement: Supplementary file 1 [file plants-12-03798-s001.zip]

Archive with 8 entries (8 files):
- Figures ALL.pptx
- Hauvermale_Supplemental Antibody Figure S1.pptx
- Hauvermale_Supplemental Antibody Figure S2.pptx
- Hauvermale_Supplemental Antibody Figure S3.pptx
- Hauvermale_Supplemental Antibody Figure S4.pptx
- Hauvermale_Supplemental Antibody Figure S5.pptx
- Hauvermale_Supplemental Antibody Figure S6.pptx
- Supplemental Table S1.pdf
